# Supplementary material for: Genome-wide identification and expression pattern analysis of the chloride channel gene family in potato (Solanum tuberosum L.) under salt stress
Source: Front Plant Sci. 2025 Oct 22;16:1703856. doi: 10.3389/fpls.2025.1703856 (PMC12585961; doi:10.3389/fpls.2025.1703856)
Supplement: Supplementary file 1 [file Table1.xlsx]

## Sheet: Root
StCLC1												StCLC5
0h	3h	6h	12h	24h	48h							0h	3h	6h	12h	24h	48h
0.939523	1.04006	11.3661	11.0298	15.9631	35.4243							1.12506	1.21982	2.27626	7.74537	4.8121	24.1955
1.26576	1.51222	9.75855	11.3399	13.6107	46.4197							1.04247	1.47087	2.34026	7.07796	8.5544	22.8903
0.840896	1.64338	9.89477	13.5793	10.605	46.4197							0.852635	1.74917	2.34026	7.63873	7.3956	28.9736
1	1.37735	10.1831	11.8013	13.1899	42.1065							1	1.47007	2.30345	7.43738	6.8745	25.1839
StCLC2												StCLC6
0h	3h	6h	12h	24h	48h							0h	3h	6h	12h	24h	48h
0.95705	9.9406	6.78963	11.7127	7.74537	22.3675							0.880666	17.3076	5.18137	6.58873	7.37853	50.6796
1.23685	8.01851	6.69616	11.3924	23.1563	16.2609							1.09177	22.6798	3.76678	6.9644	5.51489	57.4141
0.844791	7.12719	6.60397	8.51496	15.1719	20.4401							1.04006	19.6075	3.74076	8	5.78908	68.7522
1	8.25563	6.61133	10.4058	15.1623	19.4388							1	19.7826	4.2121	7.15458	6.20167	58.7041
StCLC3												StCLC7
0h	3h	6h	12h	24h	48h							0h	3h	6h	12h	24h	48h
1.09177	3.74076	9.33942	14.6213	19.4721	85.2326							1.01162	10.2912	1.25122	3.43426	2.66352	16.2609
0.766664	3.95406	7.42985	13.9288	19.8812	70.1968							1.07674	10.1495	2.13366	3.605	4.06522	20.1587
1.19472	4.70219	12.4092	20.6776	18.6788	89.4701							0.918064	9.08404	1.58374	3.11666	2.19365	24.6469
1	4.0604	9.55684	16.1236	19.0073	80.2121							1	9.82054	1.65267	3.37808	2.96778	20.312
StCLC4
0h	3h	6h	12h	24h	48h
1.22547	1.11729	2.14355	2.40605	3.31728	3.24901
0.831238	1.18099	2.36199	1.28046	4.28709	4.89056
0.981686	1.17283	1.91853	2.26054	2.67586	4.72397
1	1.14242	2.1143	1.9573	3.38344	4.23367

## Sheet: Leaf
StCLC1												StCLC5
0h	3h	6h	12h	24h	48h							0h	3h	6h	12h	24h	48h
1.14605	1.6245	3.45017	6.1475	2.27626	1.76541							1.05702	4.57361	1.94531	2.55502	1.42405	1.5728
1.06191	2.92817	3.90864	5.89708	2.66968	2.08493							1.00696	3.92674	1.86607	2.30271	1.54756	1.93634
0.82169	2.15846	3.7755	5.73582	2.47369	1.7411							0.939523	3.95406	2.04202	1.92297	1.60214	1.89649
1	2.21515	3.67511	5.86879	2.44901	1.84557							1	4.14664	1.94886	2.2576	1.52281	1.79978
StCLC2												StCLC6
0h	3h	6h	12h	24h	48h							0h	3h	6h	12h	24h	48h
0.802923	2.52567	2.3511	2.43964	2.48515	1.55473							0.97041	1.85318	1.50177	1.76541	2.47369	4.22807
1.24258	2.92141	2.19365	2.94173	2.41719	1.5874							1.04006	1.48452	1.9141	1.46409	2.70695	4.37717
1.00231	3.28676	1.76949	2.26054	2.03261	1.45062							0.990801	2.04202	1.66632	1.34723	2.94173	4.37717
1	2.86561	2.07173	2.50734	2.27539	1.5069							1	1.79248	1.69335	1.52493	2.70631	4.32564
StCLC3												StCLC7
0h	3h	6h	12h	24h	48h							0h	3h	6h	12h	24h	48h
1.11471	3.68075	4.74585	10.7034	10.605	8.81524							1.04247	1.81924	1.29235	1.31342	2.58471	3.12387
1.00463	3.68075	5.6438	12.042	8.7949	9.38268							1.02101	1.63959	1.53688	1.1355	2.09943	3.79298
0.89296	3.03143	4.36707	9.06307	11.1322	9.31787							0.939523	1.42734	1.50525	0.99539	2.56685	3.74076
1	3.45017	4.89882	10.5595	10.1358	9.13448							1	1.6271	1.44338	1.14696	2.41458	3.54899
StCLC4
0h	3h	6h	12h	24h	48h
0.97942	3.84593	2.96905	2.25532	5.42642	6.69616
0.913831	2.62685	2.32947	1.62826	4.69134	5.91072
1.11729	2.59068	2.21914	2.33486	5.27803	7.63873
1	3.01058	2.49711	2.06556	5.11396	6.72491

## Sheet: Root and Leaf
StCLC1
	0h	3h	6h	12h	24h	48h
Root	1	1.37735	10.1831	11.8013	13.1899	42.1065
a
b
Leaf	1	2.21515	3.67511	5.86879	2.44901	1.84557
StCLC2
	0h	3h	6h	12h	24h	48h
Root	1	8.25563	6.61133	10.4058	15.1623	19.4388
a
b
Leaf	1	2.86561	2.07173	2.50734	2.27539	1.5069
StCLC3
	0h	3h	6h	12h	24h	48h
Root	1	4.0604	9.55684	16.1236	19.0073	80.2121
a
b
Leaf	1	3.45017	4.89882	10.5595	10.1358	9.13448
StCLC4
	0h	3h	6h	12h	24h	48h
Root	1	1.14242	2.1143	1.9573	3.38344	4.23367
a
b
Leaf	1	3.01058	2.49711	2.06556	5.11396	6.72491
StCLC5
	0h	3h	6h	12h	24h	48h
Root	1	1.47007	2.30345	7.43738	6.8745	25.1839
a
b
Leaf	1	4.14664	1.94886	2.2576	1.52281	1.79978
StCLC6
	0h	3h	6h	12h	24h	48h
Root	1	19.7826	4.2121	7.15458	6.20167	58.7041
a
b
Leaf	1	1.79248	1.69335	1.52493	2.70631	4.32564
StCLC7
	0h	3h	6h	12h	24h	48h
Root	1	9.82054	1.65267	3.37808	2.96778	20.312
a
b
Leaf	1	1.6271	1.44338	1.14696	2.41458	3.54899
